# Supplementary material for: Relationship between Helicobacter pylori infection and white matter lesions in patients with migraine
Source: BMC Neurol. 2022 May 21;22:187. doi: 10.1186/s12883-022-02715-0 (PMC9123779; doi:10.1186/s12883-022-02715-0)
Supplement: Supplementary file 1 — Additional file 1. [file 12883_2022_2715_MOESM1_ESM.xlsx]

## Sheet: Sheet1
AGE	GENDER	MRG-WML	HP	HT	DM	DM-HT
18	0	0	0	0	0	0
18	0	0	0	0	0	0
18	1	1	1	0	0	0
19	0	0	0	0	0	0
19	0	0	0	0	0	0
19	0	0	1	0	0	0
20	0	1	1	0	0	0
20	1	1	1	0	0	0
21	0	0	0	0	0	0
21	0	0	0	0	0	0
21	0	0	0	0	0	0
21	0	0	1	0	0	0
22	0	0	0	0	0	0
23	0	0	0	0	0	0
23	0	0	0	0	0	0
23	0	0	0	0	0	0
23	1	0	0	0	0	0
23	1	0	0	0	0	0
23	1	1	0	0	0	0
23	0	0	1	0	0	0
23	0	0	1	0	0	0
23	0	0	1	0	0	0
23	0	0	1	0	0	0
23	1	1	1	0	0	0
24	0	0	0	0	0	0
24	0	0	0	0	0	0
24	0	0	1	0	0	0
24	0	0	1	0	0	0
25	0	0	0	0	0	0
25	0	0	0	0	0	0
25	0	0	0	0	0	0
25	0	0	0	0	0	0
25	1	0	0	0	0	0
25	0	0	1	0	0	0
25	0	0	1	0	0	0
25	0	1	1	0	0	0
26	0	0	0	0	0	0
26	0	0	0	0	0	0
26	0	0	0	0	0	0
26	0	0	1	0	0	0
26	0	0	1	0	0	0
26	1	0	1	0	0	0
26	1	0	1	0	0	0
26	0	1	1	0	0	0
27	0	0	0	0	0	0
27	1	0	0	0	0	0
27	0	0	1	0	0	0
28	0	0	0	0	0	0
28	0	0	0	0	0	0
28	1	0	0	0	0	0
28	1	0	0	0	0	0
28	0	0	1	0	0	0
28	0	0	1	0	0	0
28	0	0	1	0	0	0
28	0	0	1	0	0	0
28	1	0	1	0	0	0
29	0	0	0	0	0	0
29	0	0	0	0	0	0
29	1	0	0	0	0	0
29	1	0	0	0	0	0
29	1	0	0	0	0	0
29	0	0	1	0	0	0
29	0	0	1	0	0	0
29	0	0	1	0	0	0
29	0	0	1	0	0	0
29	0	0	1	0	0	0
29	1	0	1	1	0	0
30	0	0	0	0	0	0
30	0	0	0	0	0	0
30	0	0	0	0	0	0
30	1	0	0	0	0	0
30	1	0	0	0	0	0
30	0	1	0	0	0	0
30	0	0	1	0	0	0
30	0	0	1	0	0	0
30	0	0	1	0	0	0
30	0	0	1	0	0	0
30	0	0	1	0	0	0
30	0	0	1	0	0	0
30	1	0	1	0	0	0
30	1	1	1	0	0	0
31	0	0	0	0	0	0
31	0	0	0	0	0	0
31	0	0	0	0	0	0
31	0	0	0	0	0	0
31	0	0	1	0	0	0
31	0	0	1	0	0	0
31	0	0	1	0	0	0
31	0	0	1	0	0	0
31	0	0	1	0	0	0
31	0	0	1	0	0	0
31	0	1	1	0	0	0
31	0	1	1	0	0	0
31	0	1	1	0	0	0
32	0	0	0	0	0	0
32	0	0	0	0	0	0
32	0	0	0	0	0	0
32	0	0	0	0	0	0
32	0	0	0	0	0	0
32	0	0	0	0	0	0
32	1	0	0	0	0	0
32	1	0	0	0	0	0
32	0	0	1	0	0	0
32	0	0	1	0	0	0
32	0	0	1	0	0	0
32	0	0	1	0	0	0
32	0	0	1	0	0	0
32	0	0	1	0	0	0
32	0	0	1	0	0	0
32	0	0	1	0	0	0
32	0	1	1	0	0	0
32	0	1	1	0	0	0
32	0	1	1	0	0	0
32	0	1	1	0	0	0
32	1	1	1	0	0	0
32	1	1	1	0	0	0
33	0	0	0	0	0	0
33	0	0	0	0	0	0
33	0	0	0	0	0	0
33	1	0	0	0	0	0
33	0	0	1	0	0	0
33	0	0	1	0	0	0
33	1	0	1	0	0	0
33	1	1	1	0	0	0
33	1	1	1	0	0	0
33	1	1	1	1	0	0
34	0	0	0	0	0	0
34	0	0	0	0	0	0
34	0	0	0	0	0	0
34	1	0	0	0	0	0
34	1	0	0	0	0	0
34	0	1	0	0	0	0
34	0	1	0	0	0	0
34	0	0	1	0	0	0
34	0	0	1	0	0	0
34	1	0	1	0	0	0
34	0	1	1	0	0	0
34	0	1	1	0	0	0
34	0	1	1	0	0	0
34	1	1	1	1	0	0
35	0	0	0	0	0	0
35	0	0	0	0	0	0
35	0	0	0	0	0	0
35	0	0	0	0	0	0
35	0	0	0	0	0	0
35	1	1	0	0	0	0
35	0	0	1	0	0	0
35	0	1	1	0	0	0
35	0	1	1	0	0	0
35	0	1	1	0	0	0
36	0	0	0	0	0	0
36	0	0	0	0	0	0
36	1	0	0	0	0	0
36	0	1	0	0	0	0
36	0	0	1	0	0	0
36	1	0	1	0	0	0
36	1	1	1	0	0	0
36	1	0	0	1	0	0
37	0	0	0	0	0	0
37	0	0	0	0	0	0
37	0	0	0	0	0	0
37	0	1	0	0	1	0
37	0	0	1	0	0	0
37	0	0	1	0	0	0
37	0	0	1	0	0	0
37	0	0	1	0	0	0
37	0	1	1	0	0	0
37	0	1	1	0	0	0
37	0	1	1	0	0	0
37	1	0	0	1	0	0
38	0	0	0	0	0	0
38	0	0	1	0	0	0
38	0	0	1	0	0	0
38	0	0	1	0	0	0
38	1	0	1	0	0	0
38	0	1	1	0	0	0
38	0	1	1	0	0	0
38	0	1	1	0	0	0
38	1	1	1	0	0	0
38	1	0	1	1	0	0
39	0	0	0	0	1	0
39	0	0	1	0	0	0
39	0	0	1	0	0	0
39	0	1	1	0	0	0
39	0	1	1	0	0	0
39	0	1	0	1	0	0
39	0	1	0	1	0	0
39	0	1	1	1	0	0
40	0	0	0	0	0	0
40	0	0	0	0	0	0
40	1	0	0	0	0	0
40	1	0	0	0	0	0
40	0	0	1	0	0	0
40	0	1	1	0	0	0
40	1	1	1	0	0	0
40	0	0	0	1	0	0
40	1	0	0	1	0	0
40	0	1	1	1	0	0
41	0	0	0	0	0	0
41	0	0	0	0	0	0
41	0	0	0	0	0	0
41	1	0	0	0	0	0
41	0	1	0	0	0	0
41	0	1	0	0	0	0
41	0	0	1	0	0	0
41	0	1	1	0	0	0
41	0	1	1	0	0	0
41	1	1	1	0	0	0
41	0	0	0	1	0	0
41	0	0	1	1	0	0
42	0	0	0	0	1	0
42	0	0	0	0	0	0
42	0	0	0	0	0	0
42	1	0	0	0	0	0
42	0	1	0	0	0	0
42	1	1	0	0	0	0
42	0	0	1	0	0	0
42	0	0	1	0	0	0
42	0	0	1	0	0	0
42	1	0	1	0	1	0
42	0	1	1	0	0	0
42	0	1	0	1	0	0
42	0	1	0	1	0	0
43	0	0	0	0	0	0
43	0	0	0	0	0	0
43	0	1	0	0	0	0
43	0	0	1	0	0	0
43	0	0	1	0	0	0
43	0	0	1	0	0	0
43	1	0	1	0	0	0
43	0	1	1	0	0	0
43	0	1	1	0	1	0
43	0	1	1	0	0	0
43	1	1	1	0	0	0
43	0	0	0	1	0	0
43	0	0	0	1	0	0
43	0	0	1	1	0	0
44	0	0	0	0	0	0
44	0	0	0	0	0	0
44	1	0	0	0	0	0
44	0	1	0	0	0	0
44	1	1	0	0	0	0
44	0	0	1	0	0	0
44	0	0	1	0	0	0
44	0	0	1	1	0	0
44	0	1	1	1	1	1
45	0	0	0	0	0	0
45	0	0	0	0	0	0
45	0	1	0	0	0	0
45	0	1	0	0	0	0
45	0	0	1	0	0	0
45	0	0	1	0	0	0
45	0	0	1	0	0	0
45	0	0	1	0	0	0
45	0	0	1	0	0	0
45	0	0	1	0	0	0
45	1	0	1	0	0	0
45	0	1	1	0	0	0
45	0	1	1	0	0	0
45	0	1	1	0	0	0
45	0	1	1	0	0	0
45	1	1	1	0	0	0
45	0	1	0	1	0	0
45	0	1	1	1	0	0
46	0	0	0	0	0	0
46	0	0	0	0	0	0
46	0	0	0	0	0	0
46	1	0	0	0	0	0
46	0	1	0	0	0	0
46	0	0	1	0	0	0
46	1	0	1	0	0	0
46	0	1	1	0	0	0
46	0	1	1	0	0	0
46	0	1	1	0	0	0
46	0	1	1	0	0	0
46	0	1	1	0	0	0
46	0	1	1	0	0	0
46	0	0	0	1	1	1
46	0	1	1	1	0	0
46	0	1	1	1	0	0
46	0	1	1	1	0	0
46	1	1	1	1	0	0
47	0	0	0	0	0	0
47	1	0	0	0	0	0
47	1	0	0	0	0	0
47	0	1	0	0	0	0
47	0	0	1	0	0	0
47	0	0	1	0	0	0
47	0	0	1	0	0	0
47	0	1	1	0	0	0
47	0	1	1	0	0	0
47	0	0	1	1	0	0
47	1	0	1	1	1	1
47	0	1	1	1	0	0
48	0	0	0	0	0	0
48	0	0	0	0	0	0
48	1	1	0	0	0	0
48	1	1	0	0	0	0
48	0	0	1	0	0	0
48	0	1	1	0	0	0
48	1	1	1	0	0	0
48	1	1	1	0	0	0
48	0	1	0	1	0	0
48	0	1	1	1	0	0
49	0	1	0	0	0	0
49	1	1	0	0	0	0
49	0	1	1	0	0	0
49	0	0	0	1	1	1
49	0	1	0	1	0	0
49	0	0	1	1	0	0
49	0	1	1	1	0	0
49	0	1	1	1	0	0
50	0	0	0	0	0	0
50	0	0	0	0	0	0
50	0	0	0	0	0	0
50	0	0	1	0	0	0
50	0	0	1	0	0	0
50	1	0	1	0	0	0
50	0	1	1	0	0	0
50	0	1	1	0	0	0
50	1	1	1	0	0	0
50	1	1	1	0	0	0
50	0	0	0	1	1	1
50	0	0	0	1	0	0
50	0	1	0	1	0	0
50	0	1	1	1	0	0
51	0	0	1	0	0	0
51	0	0	1	0	0	0
51	1	1	1	0	0	0
51	0	0	0	1	0	0
51	0	1	0	1	0	0
51	1	1	1	1	0	0
51	1	1	1	1	0	0
51	1	1	1	1	0	0
52	0	0	0	0	0	0
52	0	1	0	0	0	0
52	0	0	1	0	0	0
52	0	0	1	0	0	0
52	0	1	1	0	0	0
52	0	1	1	0	0	0
52	0	1	1	0	0	0
52	1	1	1	0	0	0
52	0	0	0	1	1	1
52	0	1	0	1	0	0
52	0	1	1	1	0	0
52	0	1	1	1	0	0
53	1	0	0	0	0	0
53	0	0	1	0	0	0
53	0	1	1	0	0	0
53	1	1	1	0	0	0
53	1	1	1	0	0	0
53	1	1	1	0	0	0
53	0	1	0	1	1	1
53	1	0	1	1	1	1
53	0	1	1	1	0	0
53	1	1	1	1	0	0
54	0	1	0	0	0	0
54	1	1	0	0	1	0
54	0	1	1	0	1	0
54	0	1	1	0	0	0
54	1	0	0	1	0	0
54	0	0	1	1	1	1
54	0	0	1	1	0	0
54	1	0	1	1	1	1
54	0	1	1	1	0	0
54	0	1	1	1	0	0
54	0	1	1	1	0	0
54	0	1	1	1	0	0
55	0	0	0	0	1	0
55	0	1	0	0	0	0
55	1	1	0	0	0	0
55	0	1	1	0	0	0
55	0	1	0	1	0	0
55	1	1	0	1	1	0
55	1	0	1	1	1	1
55	0	1	1	1	0	0
56	0	0	0	0	0	0
56	1	0	0	0	0	0
56	0	1	1	0	0	0
56	0	1	1	0	0	0
56	1	1	1	0	1	0
56	0	0	0	1	1	1
56	0	1	0	1	0	0
56	0	1	0	1	0	0
56	1	1	0	1	0	0
56	0	0	1	1	0	0
56	0	0	1	1	0	0
56	1	0	1	1	1	1
56	1	0	1	1	0	0
56	0	1	1	1	0	0
56	0	1	1	1	0	0
56	1	1	1	1	0	0
57	0	1	0	0	0	0
57	0	1	1	0	0	0
57	0	1	1	0	0	0
57	0	0	0	1	0	0
57	1	0	1	1	1	1
57	0	1	1	1	1	1
57	0	1	1	1	0	0
58	0	0	1	0	0	0
58	0	1	1	0	1	0
58	0	1	1	0	0	0
58	1	1	1	0	0	0
58	0	0	0	1	1	1
58	0	0	0	1	0	0
58	0	1	0	1	0	0
58	0	1	0	1	0	0
58	1	1	0	1	0	0
58	1	1	0	1	0	0
58	0	0	1	1	0	0
59	0	1	0	0	0	0
59	0	1	0	0	0	0
59	0	0	1	0	0	0
59	1	0	1	0	0	0
59	0	0	0	1	0	0
59	0	0	0	1	1	1
59	0	0	1	1	1	1
59	0	1	1	1	1	1
59	0	1	1	1	0	0
59	0	1	1	1	0	0
59	0	1	1	1	0	0
59	0	1	1	1	0	0
60	1	1	0	0	0	0
60	1	1	0	0	0	0
60	0	0	1	0	1	0
60	0	1	1	0	1	1
60	0	0	0	1	1	1
60	0	0	0	1	1	1
60	0	0	0	1	1	1
60	0	1	0	1	0	0
60	0	1	1	1	1	1
60	0	1	1	1	0	0
60	0	1	1	1	0	0
60	1	1	1	1	1	1
61	0	1	1	0	1	0
61	0	1	1	0	0	0
61	0	1	1	0	1	0
61	0	0	0	1	0	0
61	0	1	0	1	1	1
61	0	1	0	1	0	0
61	0	0	1	1	0	0
61	0	0	1	1	1	1
61	0	0	1	1	0	0
61	0	1	1	1	0	0
61	1	1	1	1	1	1
62	0	1	0	0	0	0
62	1	1	0	0	0	0
62	0	1	1	0	0	0
62	1	1	1	0	0	0
62	1	1	1	0	0	0
62	0	0	1	1	0	0
62	0	0	1	1	0	0
62	0	1	1	1	1	1
62	0	1	1	1	1	1
62	0	1	1	1	0	0
62	0	1	1	1	1	1
62	1	1	1	1	1	1
63	0	0	0	0	0	0
63	1	0	1	0	0	0
63	0	1	1	0	1	0
63	0	1	1	0	0	0
63	0	0	0	1	1	1
63	0	0	1	1	0	0
63	0	1	1	1	0	0
63	0	1	1	1	1	1
63	0	1	1	1	1	1
63	0	1	1	1	0	0
63	0	1	1	1	0	0
63	0	1	1	1	1	1
63	1	1	1	1	1	1
64	0	1	0	0	1	0
64	0	0	1	0	0	0
64	0	0	0	1	0	0
64	0	1	0	1	0	0
64	0	1	0	1	0	0
64	0	1	0	1	0	0
64	1	1	0	1	0	0
64	0	1	1	1	1	1
64	1	1	1	1	0	0
65	1	0	0	0	0	0
65	0	1	0	0	0	0
65	0	0	1	0	0	0
65	1	0	1	0	0	0
65	0	1	1	0	1	0
65	0	1	1	0	1	0
65	0	1	0	1	1	1
65	1	1	0	1	0	0
65	0	0	1	1	0	0
65	0	1	1	1	1	1
65	0	1	1	1	0	0
65	0	1	1	1	1	1
66	0	0	0	1	1	1
66	0	0	1	1	1	1
66	0	1	1	1	0	0
67	0	1	1	0	0	0
67	0	0	0	1	0	0
67	1	1	0	1	0	0
67	0	1	1	1	1	1
68	0	1	1	0	0	0
68	1	1	1	0	1	0
68	1	0	0	1	1	1
68	0	1	0	1	1	1
68	0	1	0	1	0	0
68	0	0	1	1	1	1
68	0	1	1	1	0	0
68	0	1	1	1	0	0
68	0	1	1	1	0	0
68	1	1	1	1	0	0
68	1	1	1	1	0	0
68	1	1	1	1	0	0
68	1	1	1	1	0	0
68	1	1	1	1	0	0
69	1	1	0	0	0	0
69	0	1	1	0	1	0
69	0	1	0	1	1	1
69	1	1	0	1	0	0
69	0	0	1	1	1	1
69	1	0	1	1	1	1
69	0	1	1	1	1	1
69	0	1	1	1	0	0
69	0	1	1	1	0	0
69	0	1	1	1	0	0
69	0	1	1	1	0	0
69	1	1	1	1	1	1
69	1	1	1	1	0	0
69	1	1	1	1	0	0
